# Supplementary material for: Efficacy of home treatment and inpatient treatment for children and adolescents in psychiatric crisis: a systematic review and meta-analysis
Source: Eur Child Adolesc Psychiatry. 2026 Jun 1;35(7):2103–27. doi: 10.1007/s00787-026-03060-0 (PMC13427882; doi:10.1007/s00787-026-03060-0)
Supplement: Supplementary file 3 — Supplementary Material 3 [file 787_2026_3060_MOESM3_ESM.xlsx]

## Sheet: Information
Article title: Efficacy of home treatment and inpatient treatment for children and adolescents in psychiatric crisis: A systematic review and meta-analysis Journal: European Child & Adolescent Psychiatry Authors: Karolina Foremnik, Gaby Sroczynski, Jan Stratil, Marjan Arvandi, Anja Neumann, Barbara Buchberger Medical Faculty, University of Duisburg-Essen, Germany Corresponding author (KF) E-Mail:…

## Sheet: RoB2_Assessment
Unique ID	Henggeler et al. (1999)	Study ID	A1	Assessor
Ref or Label	Henggeler et al. (1999)	Aim	assignment to intervention (the 'intention-to-treat' effect)
Experimental	Intervention	Comparator	Control	Source	Journal article(s)
Outcome		Results		Weight	1
Domain	Signalling question			Response	Comments
Bias arising from the randomization process	1.1 Was the allocation sequence random?			PY	After meeting the eligibility criteria for the study and providing consent, the family was notified of their assignment via a sealed envelope. However, no further information was provided regarding the method of random assignment (computer- generated, random number table, etc.) or the characteristics of the envelope (opaque, sequentially numbered, etc.)
	1.2 Was the allocation sequence concealed until participants were enrolled and assigned to interventions?			NI
	1.3 Did baseline differences between intervention groups suggest a problem with the randomization process?			N	Tests were conducted to assess differences between treatment groups (home- based multisystemic therapy (n=57) vs. inpatient hospitalisation (n=56)) at the beginning of the study regarding demographic and psychosocial variables. Chi-square tests were used for categorial variables, and one way analyses of variance (ANOVA) for continuous variables. No significant differences emerged between treatmen…
	Risk of bias judgement			Some concerns
Bias due to deviations from intended interventions	2.1.Were participants aware of their assigned intervention during the trial?			Y	Particiants, carers and people delivering the intervention were aware of the assigned intervention, as the differences in treatment sites made it impossible to perform blinding.
	2.2.Were carers and people delivering the interventions aware of participants' assigned intervention during the trial?			Y
	2.3. If Y/PY/NI to 2.1 or 2.2: Were there deviations from the intended intervention that arose because of the experimental context?			PY	There were changes from the assigned intervention that are consistent with the revised MST treatment protocol and also consistent with what could occur outside the trial context (44% of the participants were temporarily hospitalised due to their health condition).
	2.4 If Y/PY to 2.3: Were these deviations likely to have affected the outcome?			PN	However, hospitalizations in the MST group were clinically necessary, not protocol violations. The MST team remained responsible for treatment, and the average length of stay in the hospital for MST participants was only 3.8 days.
	2.5. If Y/PY/NI to 2.4: Were these deviations from intended intervention balanced between groups?			NA
	2.6 Was an appropriate analysis used to estimate the effect of assignment to intervention?			Y	Intent to treat approach
	2.7 If N/PN/NI to 2.6: Was there potential for a substantial impact (on the result) of the failure to analyse participants in the group to which they were randomized?			NA
	Risk of bias judgement			Some concerns
Bias due to missing outcome data	3.1 Were data for this outcome available for all, or nearly all, participants randomized?			Y	Attrition rate of 2.6% (only 3 dropouts of 116 participants before the first assessment). "100% of the families assessed at T1, were also assessed at T2 and T3"
	3.2 If N/PN/NI to 3.1: Is there evidence that result was not biased by missing outcome data?			NA
	3.3 If N/PN to 3.2: Could missingness in the outcome depend on its true value?			NA
	3.4 If Y/PY/NI to 3.3: Is it likely that missingness in the outcome depended on its true value?			NA
	Risk of bias judgement			Low
Bias in measurement of the outcome	4.1 Was the method of measuring the outcome inappropriate?			N	Validated outcome measures were used for various outcomes: GSI-BSI, CBCL, PEI, self- esteem subscale of FFS. These instruments have been shown to have high reliability and validity.
	4.2 Could measurement or ascertainment of the outcome have differed between intervention groups?			PN	The assessment was conducted at three time points (within 24 hours of recruitment, shortly after hospital release, and at the completion of MST home-based intervention), using the same measures for the intervention and the control group. The cases from MST were consistently assessed at the same time as the control cases. Thus, measurements of outcomes likely do not differ between groups.
	4.3 Were outcome assessors aware of the intervention received by study participants?			Y	The outcome assessors (patients, caregivers and teachers) were aware of the intervention received by study participants and not blinded to intervention status.
	4.4 If Y/PY/NI to 4.3: Could assessment of the outcome have been influenced by knowledge of intervention received?			PY	It is likely that the knowlegde of the intervention has influenced the assessment, especially for subjective measures like self-reported symptoms, satisfaction or family functioning.
	4.5 If Y/PY/NI to 4.4: Is it likely that assessment of the outcome was influenced by knowledge of intervention received?			PY
	Risk of bias judgement			High
Bias in selection of the reported result	5.1 Were the data that produced this result analysed in accordance with a pre-specified analysis plan that was finalized before unblinded outcome data were available for analysis?			NI	The study protocol could not be located, and there is no information in the study if an analysis plan was finalised before unblinded outcome data were available.
	5.2 ... multiple eligible outcome measurements (e.g. scales, definitions, time points) within the outcome domain?			PN	No unusual summarisations or selective reporting based on favourable results were found, and the participants were consistently assessed at the same time points with multiple validated instruments to measure various outcomes.
	5.3 ... multiple eligible analyses of the data?			NI	As the article does not mention a pre-specified analysis plan, it remains unclear whether additional analyses were conducted but not reported.
	Risk of bias judgement			Some concerns
Overall bias	Risk of bias judgement			High	Outcome assessors were aware of intervention received by participants, and assessment was likely influenced by knowledge of intervention ´, especially for parent and self- rated assessments
Unique ID	Schoenwald et al. (2000)	Study ID	A2	Assessor
Ref or Label	Schoenwald et al. (2000)	Aim	assignment to intervention (the 'intention-to-treat' effect)
Experimental	Intervention	Comparator	Control	Source	Journal article(s)
Outcome		Results		Weight	1
Domain	Signalling question			Response	Comments
Bias arising from the randomization process	1.1 Was the allocation sequence random?			PY	After meeting the eligibility criteria for the study and providing consent, the family was notified of their assignment via a sealed envelope. However, no further information was provided regarding the method of random assignment (computer- generated, random number table, etc.) or the characteristics of the envelope (opaque, sequentially numbered, etc.)
	1.2 Was the allocation sequence concealed until participants were enrolled and assigned to interventions?			NI
	1.3 Did baseline differences between intervention groups suggest a problem with the randomization process?			N	Tests were conducted to assess differences between treatment groups (home- based multisystemic therapy (n=57) vs. inpatient hospitalisation (n=56)) at the beginning of the study regarding demographic and psychosocial variables. Chi-square tests were used for categorial variables, and one way analyses of variance (ANOVA) for continuous variables. No significant differences emerged between treatmen…
	Risk of bias judgement			Some concerns
Bias due to deviations from intended interventions	2.1.Were participants aware of their assigned intervention during the trial?			Y	Particiants, carers and people delivering the intervention were aware of the assigned intervention, as the differences in treatment sites made it impossible to perform blinding.
	2.2.Were carers and people delivering the interventions aware of participants' assigned intervention during the trial?			Y
	2.3. If Y/PY/NI to 2.1 or 2.2: Were there deviations from the intended intervention that arose because of the experimental context?			PY	There were changes from the assigned intervention that are consistent with the revised MST treatment protocol and also consistent with what could occur outside the trial context (44% of the participants were temporarily hospitalised due to their health condition).
	2.4 If Y/PY to 2.3: Were these deviations likely to have affected the outcome?			PN	However, hospitalizations in the MST group were clinically necessary, not protocol violations. The MST team remained responsible for treatment, and the average length of stay in the hospital for MST participants was only 3.8 days.
	2.5. If Y/PY/NI to 2.4: Were these deviations from intended intervention balanced between groups?			NA
	2.6 Was an appropriate analysis used to estimate the effect of assignment to intervention?			Y	Intent to treat approach
	2.7 If N/PN/NI to 2.6: Was there potential for a substantial impact (on the result) of the failure to analyse participants in the group to which they were randomized?			NA
	Risk of bias judgement			Some concerns
Bias due to missing outcome data	3.1 Were data for this outcome available for all, or nearly all, participants randomized?			Y	Attrition rate of 2.6% (only 3 dropouts of 116 participants before the first assessment).
	3.2 If N/PN/NI to 3.1: Is there evidence that result was not biased by missing outcome data?			NA
	3.3 If N/PN to 3.2: Could missingness in the outcome depend on its true value?			NA
	3.4 If Y/PY/NI to 3.3: Is it likely that missingness in the outcome depended on its true value?			NA
	Risk of bias judgement			Low
Bias in measurement of the outcome	4.1 Was the method of measuring the outcome inappropriate?			N	The measurement of the outcome was not inappropriate. Number of days and length of stay were documented using hospital records and were reported as mean values. The days of placement of adolescents in out-of-home placement were measured using monthly telephone surveys.
	4.2 Could measurement or ascertainment of the outcome have differed between intervention groups?			PN	The study includes data from all participants (MST and hospitalisation groups) on hospitalisations and out-of-home placements collected at each assessment interval (T1-T2, T2-T3, T1-T3) up to the end of MST treatment (T3). Thus, the outcome measures do not differ between the groups.
	4.3 Were outcome assessors aware of the intervention received by study participants?			Y	The outcome assessors (patients, caregivers and teachers) were likely aware of the intervention received by study participants and not blinded to intervention status.
	4.4 If Y/PY/NI to 4.3: Could assessment of the outcome have been influenced by knowledge of intervention received?			PN	It is unlikely that knowledge of the assigned intervention influenced the assessment of outcomes, as outcomes such as the number of days in hospital or other out-of-home placements are observer reported outcomes that do not involve judgement.
	4.5 If Y/PY/NI to 4.4: Is it likely that assessment of the outcome was influenced by knowledge of intervention received?			NA
	Risk of bias judgement			Low
Bias in selection of the reported result	5.1 Were the data that produced this result analysed in accordance with a pre-specified analysis plan that was finalized before unblinded outcome data were available for analysis?			NI	The study protocol could not be located, and there is no information in the study if an analysis plan was finalised before unblinded outcome data were available.
	5.2 ... multiple eligible outcome measurements (e.g. scales, definitions, time points) within the outcome domain?			PN	No unusual summarisations or selective reporting based on favourable results were found, and the data of all participants (both control and intervention groups) were consistently collected at each assessment interval (T1-T2, T2-T3, T1-T3).
	5.3 ... multiple eligible analyses of the data?			NI	As the article does not mention a pre-specified analysis plan, it remains unclear whether additional analyses were conducted but not reported. But: The study analyses the mean (plus standard deviation) for length of hospital stay, number of days in hospital and out-of-home placement, including both significant and non-significant outcomes. It is unlikely that the study presents results in a selec…
	Risk of bias judgement			Some concerns
Overall bias	Risk of bias judgement			Some concerns	See Henggeler 1999, but 'some concerns' for Domain 4, as objective outcomes are unlikely to be influenced by knowledge of the intervention by assessors
Unique ID	Henggeler et al. (2003)	Study ID	A3	Assessor
Ref or Label	Henggeler et al. (1999)	Aim	assignment to intervention (the 'intention-to-treat' effect)
Experimental	Intervention	Comparator	Control	Source	Journal article(s)
Outcome		Results		Weight	1
Domain	Signalling question			Response	Comments
Bias arising from the randomization process	1.1 Was the allocation sequence random?			PY	After meeting the eligibility criteria for the study and providing consent, the family was notified of their assignment via a sealed envelope. However, no further information was provided regarding the method of random assignment (computer- generated, random number table, etc.) or the characteristics of the envelope (opaque, sequentially numbered, etc.)
	1.2 Was the allocation sequence concealed until participants were enrolled and assigned to interventions?			NI
	1.3 Did baseline differences between intervention groups suggest a problem with the randomization process?			NI	The initial 116 participants were recruited from the first study A1 and additional participants were recruited for the current study, in total 156 participants. However, the study does not provide information on baseline differences for the newly recruited participants.
	Risk of bias judgement			Some concerns
Bias due to deviations from intended interventions	2.1.Were participants aware of their assigned intervention during the trial?			Y	Particiants, carers and people delivering the intervention were aware of the assigned intervention, as the differences in treatment sites made it impossible to perform blinding.
	2.2.Were carers and people delivering the interventions aware of participants' assigned intervention during the trial?			Y
	2.3. If Y/PY/NI to 2.1 or 2.2: Were there deviations from the intended intervention that arose because of the experimental context?			PY	There were changes from the assigned intervention that are consistent with the revised MST treatment protocol and also consistent with what could occur outside the trial context (44% of the participants were temporarily hospitalised due to their health condition).
	2.4 If Y/PY to 2.3: Were these deviations likely to have affected the outcome?			PN	However, hospitalizations in the MST group were clinically necessary, not protocol violations. The MST team remained responsible for treatment, and the average length of stay in the hospital for MST participants was only 3.8 days.
	2.5. If Y/PY/NI to 2.4: Were these deviations from intended intervention balanced between groups?			NA
	2.6 Was an appropriate analysis used to estimate the effect of assignment to intervention?			Y	Intent to treat approach
	2.7 If N/PN/NI to 2.6: Was there potential for a substantial impact (on the result) of the failure to analyse participants in the group to which they were randomized?			NA
	Risk of bias judgement			Some concerns
Bias due to missing outcome data	3.1 Were data for this outcome available for all, or nearly all, participants randomized?			Y	Attrition rate of 2.6% (only 3 dropouts of 116 participants before the first assessment).
	3.2 If N/PN/NI to 3.1: Is there evidence that result was not biased by missing outcome data?			NA
	3.3 If N/PN to 3.2: Could missingness in the outcome depend on its true value?			NA
	3.4 If Y/PY/NI to 3.3: Is it likely that missingness in the outcome depended on its true value?			NA
	Risk of bias judgement			Low
Bias in measurement of the outcome	4.1 Was the method of measuring the outcome inappropriate?			N	Validated outcome measures were used for various outcomes: GSI-BSI, CBCL, PEI, self-esteem subscale of FFS. These instruments have been shown to have high reliability and validation.
	4.2 Could measurement or ascertainment of the outcome have differed between intervention groups?			PN	The assessment was conducted at five time points (within 24 hours of recruitment, shortly after hospital release, and at the completion of MST home-based intervention, 6 months and 1-year post-treatment), using the same measures for the intervention and the control group. The cases from MST were consistently assessed at the same time as the control cases. Thus, measurements of outcomes likely do …
	4.3 Were outcome assessors aware of the intervention received by study participants?			Y	The outcome assessors (patients, caregivers and teachers) were aware of the intervention received by study participants and not blinded to intervention status.
	4.4 If Y/PY/NI to 4.3: Could assessment of the outcome have been influenced by knowledge of intervention received?			PY	It is likely that the knowlegde of the intervention has influenced the assessment, especially for subjective measures like self-reported symptoms, satisfaction or family functioning.
	4.5 If Y/PY/NI to 4.4: Is it likely that assessment of the outcome was influenced by knowledge of intervention received?			PY
	Risk of bias judgement			High
Bias in selection of the reported result	5.1 Were the data that produced this result analysed in accordance with a pre-specified analysis plan that was finalized before unblinded outcome data were available for analysis?			NI	The study protocol could not be located, and there is no information in the study if an analysis plan was finalised before unblinded outcome data were available.
	5.2 ... multiple eligible outcome measurements (e.g. scales, definitions, time points) within the outcome domain?			PN	No unusual summarisations or selective reporting based on favourable results were found, and the participants were consistently assessed at the same time points with multiple validated instruments to measure various outcomes.
	5.3 ... multiple eligible analyses of the data?			NI	As the article does not mention a pre-specified analysis plan, it remains unclear whether additional analyses were conducted but not reported.
	Risk of bias judgement			Some concerns
Overall bias	Risk of bias judgement			High
Unique ID	Huey et al. (2004)	Study ID	A4	Assessor
Ref or Label	Huey et al. (2004)	Aim	assignment to intervention (the 'intention-to-treat' effect)
Experimental	Intervention	Comparator	Control	Source	Journal article(s)
Outcome		Results		Weight	1
Domain	Signalling question			Response	Comments
Bias arising from the randomization process	1.1 Was the allocation sequence random?			PY	After meeting the eligibility criteria for the study and providing consent, the family was notified of their assignment via a sealed envelope. However, no further information was provided regarding the method of random assignment (computer- generated, random number table, etc.) or the characteristics of the envelope (opaque, sequentially numbered, etc.)
	1.2 Was the allocation sequence concealed until participants were enrolled and assigned to interventions?			NI
	1.3 Did baseline differences between intervention groups suggest a problem with the randomization process?			NI	The initial 116 participants were recruited from the first study A1 and additional participants were recruited for the current study, in total 156 participants. However, the study does not provide information on baseline differences for the newly recruited participants.
	Risk of bias judgement			Some concerns
Bias due to deviations from intended interventions	2.1.Were participants aware of their assigned intervention during the trial?			Y	Particiants, carers and people delivering the intervention were aware of the assigned intervention, as the differences in treatment sites made it impossible to perform blinding.
	2.2.Were carers and people delivering the interventions aware of participants' assigned intervention during the trial?			Y
	2.3. If Y/PY/NI to 2.1 or 2.2: Were there deviations from the intended intervention that arose because of the experimental context?			PY	There were changes from the assigned intervention that are consistent with the revised MST treatment protocol and also consistent with what could occur outside the trial context (44% of the participants were temporarily hospitalised due to their health condition).
	2.4 If Y/PY to 2.3: Were these deviations likely to have affected the outcome?			PN	However, hospitalizations in the MST group were clinically necessary, not protocol violations. The MST team remained responsible for treatment, and the average length of stay in the hospital for MST participants was only 3.8 days.
	2.5. If Y/PY/NI to 2.4: Were these deviations from intended intervention balanced between groups?			NA
	2.6 Was an appropriate analysis used to estimate the effect of assignment to intervention?			Y	Intent to treat approach
	2.7 If N/PN/NI to 2.6: Was there potential for a substantial impact (on the result) of the failure to analyse participants in the group to which they were randomized?			NA
	Risk of bias judgement			Some concerns
Bias due to missing outcome data	3.1 Were data for this outcome available for all, or nearly all, participants randomized?			Y	Attrition rate of 2.5% (3 dropouts before the first assessment and 1 death in the hospitalization condition due to an automobile accident out of 160 participants).
	3.2 If N/PN/NI to 3.1: Is there evidence that result was not biased by missing outcome data?			NA
	3.3 If N/PN to 3.2: Could missingness in the outcome depend on its true value?			NA
	3.4 If Y/PY/NI to 3.3: Is it likely that missingness in the outcome depended on its true value?			NA
	Risk of bias judgement			Low
Bias in measurement of the outcome	4.1 Was the method of measuring the outcome inappropriate?			N	Validated outcome measures were used for various outcomes: GSI-BSI, CBCL, PEI, self-esteem subscale of FFS. These instruments have been shown to have high reliability and validation.
	4.2 Could measurement or ascertainment of the outcome have differed between intervention groups?			PN	Same methods of outcome measurement (data collection), same time points.
	4.3 Were outcome assessors aware of the intervention received by study participants?			Y	The outcome assessors (patients, caregivers and teachers) were likely aware of the intervention received by study participants and not blinded to intervention status.
	4.4 If Y/PY/NI to 4.3: Could assessment of the outcome have been influenced by knowledge of intervention received?			PY	It is likely that knowledge of the assigned intervention influenced the outcome assessment, particularly for subjective measures such as depressive affect, anxiety, hopelessness, and self-reported suicide attempts (e.g., “How many times did you actually attempt suicide?”).
	4.5 If Y/PY/NI to 4.4: Is it likely that assessment of the outcome was influenced by knowledge of intervention received?			PY
	Risk of bias judgement			High
Bias in selection of the reported result	5.1 Were the data that produced this result analysed in accordance with a pre-specified analysis plan that was finalized before unblinded outcome data were available for analysis?			NI	The study protocol could not be located, and there is no information in the study if an analysis plan was finalised before unblinded outcome data were available.
	5.2 ... multiple eligible outcome measurements (e.g. scales, definitions, time points) within the outcome domain?			PN	No unusual summarisations or selective reporting based on favourable results were found, and the participants were consistently assessed at the same time points with multiple validated instruments to measure various outcomes.
	5.3 ... multiple eligible analyses of the data?			NI	As the article does not mention a pre-specified analysis plan, it remains unclear whether additional analyses were conducted but not reported.
	Risk of bias judgement			Some concerns
Overall bias	Risk of bias judgement			High
Unique ID	Sheidow et al. (2004)	Study ID	A5	Assessor
Ref or Label	Sheidow et al. (2004)	Aim	assignment to intervention (the 'intention-to-treat' effect)
Experimental	Intervention	Comparator	Control	Source	Journal article(s)
Outcome		Results		Weight	1
Domain	Signalling question			Response	Comments
Bias arising from the randomization process	1.1 Was the allocation sequence random?			PY	After meeting the eligibility criteria for the study and providing consent, the family was notified of their assignment via a sealed envelope. However, no further information was provided regarding the method of random assignment (computer- generated, random number table, etc.) or the characteristics of the envelope (opaque, sequentially numbered, etc.)
	1.2 Was the allocation sequence concealed until participants were enrolled and assigned to interventions?			NI
	1.3 Did baseline differences between intervention groups suggest a problem with the randomization process?			NI	The initial 116 participants were recruited from the first study A1 and additional participants were recruited for the current study, in total 156 participants. However, the study does not provide information on baseline differences for the newly recruited participants.
	Risk of bias judgement			Some concerns
Bias due to deviations from intended interventions	2.1.Were participants aware of their assigned intervention during the trial?			Y	Particiants, carers and people delivering the intervention were aware of the assigned intervention, as the differences in treatment sites made it impossible to perform blinding.
	2.2.Were carers and people delivering the interventions aware of participants' assigned intervention during the trial?			Y
	2.3. If Y/PY/NI to 2.1 or 2.2: Were there deviations from the intended intervention that arose because of the experimental context?			PY	There were changes from the assigned intervention that are consistent with the revised MST treatment protocol and also consistent with what could occur outside the trial context (44% of the participants were temporarily hospitalised due to their health condition).
	2.4 If Y/PY to 2.3: Were these deviations likely to have affected the outcome?			PN	However, hospitalizations in the MST group were clinically necessary, not protocol violations. The MST team remained responsible for treatment, and the average length of stay in the hospital for MST participants was only 3.8 days.
	2.5. If Y/PY/NI to 2.4: Were these deviations from intended intervention balanced between groups?			NA
	2.6 Was an appropriate analysis used to estimate the effect of assignment to intervention?			Y	Modified Intention-to-Treat analysis (mITT), where participants without Medicaid were excluded after randomization.
	2.7 If N/PN/NI to 2.6: Was there potential for a substantial impact (on the result) of the failure to analyse participants in the group to which they were randomized?			NA
	Risk of bias judgement			Some concerns
Bias due to missing outcome data	3.1 Were data for this outcome available for all, or nearly all, participants randomized?			PN	Attrition rate of 2.5% (3 dropouts before the first assessment and 1 death in the hospitalization condition due to an automobile accident out of 160 participants). But exclusion of outliers with disproportionately high costs
	3.2 If N/PN/NI to 3.1: Is there evidence that result was not biased by missing outcome data?			Y	To check the sensitivity of the results to this exclusion, the models were reanalyzed with the entire sample. The results were qualitatively identical.
	3.3 If N/PN to 3.2: Could missingness in the outcome depend on its true value?			NA
	3.4 If Y/PY/NI to 3.3: Is it likely that missingness in the outcome depended on its true value?			NA
	Risk of bias judgement			Low
Bias in measurement of the outcome	4.1 Was the method of measuring the outcome inappropriate?			N	Validated outcome measures were used to assess effectiveness: GSI-BSI and the Child Behavior Checklist (CBCL). Medicaid costs were assessed for all inpatient, outpatient, pharmacy, and other services as reflected in the Medicaid billing data.
	4.2 Could measurement or ascertainment of the outcome have differed between intervention groups?			PN	Same methods of outcome measurement (data collection), same time points.
	4.3 Were outcome assessors aware of the intervention received by study participants?			Y	The outcome assessors (patients, caregivers and teachers) were likely aware of the intervention received by study participants and not blinded to intervention status.
	4.4 If Y/PY/NI to 4.3: Could assessment of the outcome have been influenced by knowledge of intervention received?			PY	It is likely that knowledge of the assigned intervention influenced the assessment of effectiveness measures. However, cost data are less likely to be influenced, as they are derived from objective Medicaid billing data.
	4.5 If Y/PY/NI to 4.4: Is it likely that assessment of the outcome was influenced by knowledge of intervention received?			PY
	Risk of bias judgement			High
Bias in selection of the reported result	5.1 Were the data that produced this result analysed in accordance with a pre-specified analysis plan that was finalized before unblinded outcome data were available for analysis?			NI	The study protocol could not be located, and there is no information in the study if an analysis plan was finalised before unblinded outcome data were available.
	5.2 ... multiple eligible outcome measurements (e.g. scales, definitions, time points) within the outcome domain?			PN	No unusual summarisations or selective reporting based on favourable results were found, and the participants were consistently assessed at the same time points with multiple validated instruments to measure various outcomes from different perspectives (self-rated, clinician-rated)
	5.3 ... multiple eligible analyses of the data?			NI	As the article does not mention a pre-specified analysis plan, it remains unclear whether additional analyses were conducted but not reported.
	Risk of bias judgement			Some concerns
Overall bias	Risk of bias judgement			High
Unique ID	Boege et al. (2014)	Study ID	A6	Assessor
Ref or Label	Boege et al. (2014)	Aim	assignment to intervention (the 'intention-to-treat' effect)
Experimental	Intervention	Comparator	Control	Source	Journal article(s)
Outcome		Results		Weight	1
Domain	Signalling question			Response	Comments
Bias arising from the randomization process	1.1 Was the allocation sequence random?			Y	After informed consent, patients were randomized into intervention or control groups by an independent researcher using a computer-generated list based on random principles.
	1.2 Was the allocation sequence concealed until participants were enrolled and assigned to interventions?			PY
	1.3 Did baseline differences between intervention groups suggest a problem with the randomization process?			N	The groups were comparable in terms of key demographic (age, gender, IQ, socioeconomic status) and clinical variables (diagnosis prevalence), with no statistically significant differences reported. The p-values indicate that there was no bias or failure in the randomization process.
	Risk of bias judgement			Low
Bias due to deviations from intended interventions	2.1.Were participants aware of their assigned intervention during the trial?			Y	Particiants, carers and people delivering the intervention were aware of the assigned intervention, as the differences in treatment sites made it impossible to perform blinding.
	2.2.Were carers and people delivering the interventions aware of participants' assigned intervention during the trial?			Y
	2.3. If Y/PY/NI to 2.1 or 2.2: Were there deviations from the intended intervention that arose because of the experimental context?			N	No deviations from the intended intervention that arose because of the trial context. All patients adhered to their respective groups throughout the treatment duration.
	2.4 If Y/PY to 2.3: Were these deviations likely to have affected the outcome?			NA
	2.5. If Y/PY/NI to 2.4: Were these deviations from intended intervention balanced between groups?			NA
	2.6 Was an appropriate analysis used to estimate the effect of assignment to intervention?			PN	100 participants were recruited but only data of 92 were analysed
	2.7 If N/PN/NI to 2.6: Was there potential for a substantial impact (on the result) of the failure to analyse participants in the group to which they were randomized?			PN	The proportion of participants excluded from the analysis is unlikely to have had a meaningful impact on the study’s results.
	Risk of bias judgement			Some concerns
Bias due to missing outcome data	3.1 Were data for this outcome available for all, or nearly all, participants randomized?			PN	The outcome data were not available for all participants to the same extent due to varying response rates of the questionnaires (see Boege 2015)
	3.2 If N/PN/NI to 3.1: Is there evidence that result was not biased by missing outcome data?			N	No analysis methods that correct for bias; or sensitivity analyses are reported
	3.3 If N/PN to 3.2: Could missingness in the outcome depend on its true value?			PY	If non-response was associated with specific patient characteristics (e.g., poorer outcomes), a risk of bias cannot be excluded. However, the study experienced missing outcome data primarily due to the non-return of questionnaires rather than participant withdrawal or health-related reasons.
	3.4 If Y/PY/NI to 3.3: Is it likely that missingness in the outcome depended on its true value?			PN
	Risk of bias judgement			Some concerns
Bias in measurement of the outcome	4.1 Was the method of measuring the outcome inappropriate?			N	Validated outcome measures were used for various outcomes: CGAS, CIS, SDQ. HoNOSCA. These instruments have high high reliability and validity.
	4.2 Could measurement or ascertainment of the outcome have differed between intervention groups?			PN	Same methods of outcome measurement (data collection), same time points.
	4.3 Were outcome assessors aware of the intervention received by study participants?			Y	The outcome assessors (treating therapists, supervising therapists= not therapeutically involved but potentially aware of assignment, participants and parents) were likely aware of the intervention received by study participants and not blinded to intervention status.
	4.4 If Y/PY/NI to 4.3: Could assessment of the outcome have been influenced by knowledge of intervention received?			PY	Participant- and observer-reported outcomes may be influenced by treatment knowledge and related expectations, but unlikely, as standardized clinical ratings (HoNOSCA, CGAS) were also used and no excessively positive therapist ratings were found despite high staff motivation in the BeZuHG group (Boege 2015).
	4.5 If Y/PY/NI to 4.4: Is it likely that assessment of the outcome was influenced by knowledge of intervention received?			PN
	Risk of bias judgement			Some concerns
Bias in selection of the reported result	5.1 Were the data that produced this result analysed in accordance with a pre-specified analysis plan that was finalized before unblinded outcome data were available for analysis?			NI	The study protocol could not be located, and there is no information in the study if an analysis plan was finalised before unblinded outcome data were available.
	5.2 ... multiple eligible outcome measurements (e.g. scales, definitions, time points) within the outcome domain?			PN	No unusual summarisations or selective reporting based on favourable results were found, and the participants were consistently assessed at the same time points with multiple validated instruments to measure various outcomes from different perspectives (self-rated, clinician-rated)
	5.3 ... multiple eligible analyses of the data?			NI	As the article does not mention a pre-specified analysis plan, it remains unclear whether additional analyses were conducted but not reported.
	Risk of bias judgement			Some concerns
Overall bias	Risk of bias judgement			Some concerns
Unique ID	Boege et al. (2015)	Study ID	A7	Assessor
Ref or Label	Boege et al. (2015)	Aim	assignment to intervention (the 'intention-to-treat' effect)
Experimental	Intervention	Comparator	Control	Source	Journal article(s)
Outcome		Results		Weight	1
Domain	Signalling question			Response	Comments
Bias arising from the randomization process	1.1 Was the allocation sequence random?			Y	After informed consent, patients were randomized into intervention or control groups by an independent researcher using a computer-generated list based on random principles.
	1.2 Was the allocation sequence concealed until participants were enrolled and assigned to interventions?			PY
	1.3 Did baseline differences between intervention groups suggest a problem with the randomization process?			N	The groups were comparable in terms of key demographic (age, gender, IQ, socioeconomic status) and clinical variables (diagnosis prevalence), with no statistically significant differences reported. The p-values indicate that there was no bias or failure in the randomization process.
	Risk of bias judgement			Low
Bias due to deviations from intended interventions	2.1.Were participants aware of their assigned intervention during the trial?			Y	Particiants, carers and people delivering the intervention were aware of the assigned intervention, as the differences in treatment sites made it impossible to perform blinding.
	2.2.Were carers and people delivering the interventions aware of participants' assigned intervention during the trial?			Y
	2.3. If Y/PY/NI to 2.1 or 2.2: Were there deviations from the intended intervention that arose because of the experimental context?			N	No deviations from the intended intervention that arose because of the trial context. All patients adhered to their respective groups throughout the treatment duration.
	2.4 If Y/PY to 2.3: Were these deviations likely to have affected the outcome?			NA
	2.5. If Y/PY/NI to 2.4: Were these deviations from intended intervention balanced between groups?			NA
	2.6 Was an appropriate analysis used to estimate the effect of assignment to intervention?			PN	100 participants were recruited but only data of 92 were analysed
	2.7 If N/PN/NI to 2.6: Was there potential for a substantial impact (on the result) of the failure to analyse participants in the group to which they were randomized?			PN	The proportion of participants excluded from the analysis is unlikely to have had a meaningful impact on the study’s results.
	Risk of bias judgement			Some concerns
Bias due to missing outcome data	3.1 Were data for this outcome available for all, or nearly all, participants randomized?			PN	The outcome data were not available for all participants to the same extent due to varying response rates of the questionnaires
	3.2 If N/PN/NI to 3.1: Is there evidence that result was not biased by missing outcome data?			N	No analysis methods that correct for bias; or sensitivity analyses are reported
	3.3 If N/PN to 3.2: Could missingness in the outcome depend on its true value?			PY	If non-response was associated with specific patient characteristics (e.g., poorer outcomes), a risk of bias cannot be excluded. However, the study experienced missing outcome data primarily due to the non-return of questionnaires rather than participant withdrawal or health-related reasons.
	3.4 If Y/PY/NI to 3.3: Is it likely that missingness in the outcome depended on its true value?			PN
	Risk of bias judgement			Some concerns
Bias in measurement of the outcome	4.1 Was the method of measuring the outcome inappropriate?			N	Validated outcome measures were used for various outcomes: CGAS, CIS, SDQ. HoNOSCA. These instruments have high high reliability and validity.
	4.2 Could measurement or ascertainment of the outcome have differed between intervention groups?			PN	The assessment in both groups was conducted at two identical time points (14 days after admission and at the end of treatment), using the same measurement instruments for both the intervention and control groups. Different timing of outcome assessment between groups (post-discharge vs. post-intervention) may have influenced self-ratings; despite this, outcomes favored home treatment, indicating p…
	4.3 Were outcome assessors aware of the intervention received by study participants?			PY	The outcome assessors (treating therapists, supervising therapists= not therapeutically involved but potentially aware of assignment, participants and parents) were likely aware of the intervention received by study participants and not blinded to intervention status.
	4.4 If Y/PY/NI to 4.3: Could assessment of the outcome have been influenced by knowledge of intervention received?			PY	Participant- and observer-reported outcomes may be influenced by treatment knowledge and related expectations. Statistical analyses showed no excessively positive ratings from therapists in the home treatment groups compared to the control groups, suggesting that assessor bias was unlikely.
	4.5 If Y/PY/NI to 4.4: Is it likely that assessment of the outcome was influenced by knowledge of intervention received?			PN
	Risk of bias judgement			Some concerns
Bias in selection of the reported result	5.1 Were the data that produced this result analysed in accordance with a pre-specified analysis plan that was finalized before unblinded outcome data were available for analysis?			NI	There is no information available regarding the existence of an analysis plan or study protocol.
	5.2 ... multiple eligible outcome measurements (e.g. scales, definitions, time points) within the outcome domain?			PN	No unusual summarisations or selective reporting based on favourable results were found, and the participants were consistently assessed at the same time points with multiple validated instruments to measure various outcomes.
	5.3 ... multiple eligible analyses of the data?			NI	As the article does not mention a pre-specified analysis plan, it remains unclear whether additional analyses were conducted but not reported.
	Risk of bias judgement			Some concerns
Overall bias	Risk of bias judgement			Some concerns
Unique ID	Boege et al. (2015a)	Study ID	A8	Assessor
Ref or Label	Boege et al. (2015a)	Aim	assignment to intervention (the 'intention-to-treat' effect)
Experimental	Intervention	Comparator	Control	Source	Journal article(s)
Outcome		Results		Weight	1
Domain	Signalling question			Response	Comments
Bias arising from the randomization process	1.1 Was the allocation sequence random?			Y	After informed consent, patients were randomized into intervention or control groups by an independent researcher using a computer-generated list based on random principles.
	1.2 Was the allocation sequence concealed until participants were enrolled and assigned to interventions?			PY
	1.3 Did baseline differences between intervention groups suggest a problem with the randomization process?			N	The groups were comparable in terms of key demographic (age, gender, IQ, socioeconomic status) and clinical variables (diagnosis prevalence), with no statistically significant differences reported. The p-values indicate that there was no bias or failure in the randomization process.
	Risk of bias judgement			Low
Bias due to deviations from intended interventions	2.1.Were participants aware of their assigned intervention during the trial?			Y	Particiants, carers and people delivering the intervention were aware of the assigned intervention, as the differences in treatment sites made it impossible to perform blinding.
	2.2.Were carers and people delivering the interventions aware of participants' assigned intervention during the trial?			Y
	2.3. If Y/PY/NI to 2.1 or 2.2: Were there deviations from the intended intervention that arose because of the experimental context?			N	No deviations from the intended intervention that arose because of the trial context. All patients adhered to their respective groups throughout the treatment duration.
	2.4 If Y/PY to 2.3: Were these deviations likely to have affected the outcome?			NA
	2.5. If Y/PY/NI to 2.4: Were these deviations from intended intervention balanced between groups?			NA
	2.6 Was an appropriate analysis used to estimate the effect of assignment to intervention?			PN	100 participants were recruited but only data of 92 were analysed. Analyses at T2 (completion of treatment) and T3 (8 month follow up) were done on an intention to treat basis. No drop out once treatment has started.
	2.7 If N/PN/NI to 2.6: Was there potential for a substantial impact (on the result) of the failure to analyse participants in the group to which they were randomized?			PN	The proportion of participants excluded from the analysis is unlikely to have had a meaningful impact on the study’s results.
	Risk of bias judgement			Some concerns
Bias due to missing outcome data	3.1 Were data for this outcome available for all, or nearly all, participants randomized?			N	Outcome data were incomplete, with follow-up information available for only 82.6% of participants. Some families refused to participate in the interview, while others were unreachable
	3.2 If N/PN/NI to 3.1: Is there evidence that result was not biased by missing outcome data?			N	No analysis methods that correct for bias; or sensitivity analyses are reported
	3.3 If N/PN to 3.2: Could missingness in the outcome depend on its true value?			PY	If non-response was associated with specific patient characteristics (e.g., poorer outcomes), a risk of bias cannot be excluded. However, the 17% attrition rate (15 families) is moderate. Families were either unreachable or declined to participate in the follow-up interview.
	3.4 If Y/PY/NI to 3.3: Is it likely that missingness in the outcome depended on its true value?			PN
	Risk of bias judgement			Some concerns
Bias in measurement of the outcome	4.1 Was the method of measuring the outcome inappropriate?			N	CGAS is a validated instrument for measuring clinical outcomes. Costs were calculated individually for each patient and included both medical and non-medical expenses.
	4.2 Could measurement or ascertainment of the outcome have differed between intervention groups?			PN	The assessment in both groups was conducted at two identical time points (14 days after admission and at the end of treatment), using the same measurement instruments for both the intervention and control groups. Different timing of outcome assessment between groups (post-discharge vs. post-intervention) may have influenced self-ratings; despite this, outcomes favored home treatment, indicating p…
	4.3 Were outcome assessors aware of the intervention received by study participants?			PY	Assessors were probably aware of the intervention received.
	4.4 If Y/PY/NI to 4.3: Could assessment of the outcome have been influenced by knowledge of intervention received?			PY	CGAS values were obtained at T1 and T3 by an independent research psychologist, at T2 by the supervising psychiatrist via a short therapeutic assessment. But neither were therapeutically involved in the cases.
	4.5 If Y/PY/NI to 4.4: Is it likely that assessment of the outcome was influenced by knowledge of intervention received?			PN
	Risk of bias judgement			Some concerns
Bias in selection of the reported result	5.1 Were the data that produced this result analysed in accordance with a pre-specified analysis plan that was finalized before unblinded outcome data were available for analysis?			NI	There is no information available regarding the existence of an analysis plan or study protocol.
	5.2 ... multiple eligible outcome measurements (e.g. scales, definitions, time points) within the outcome domain?			PN	Without a published protocol specifying the pre-selected analysis plan, a small risk of selective reporting cannot be completely ruled out. The primary clinical outcome (CGAS) was consistently reported across time points, and there is no evidence of selective reporting based on favourable results .
	5.3 ... multiple eligible analyses of the data?			PN	The cost-effectiveness analysis used incremental cost-effectiveness ratios (ICERs) and bootstrapping techniques, which are typical in economic evaluations
	Risk of bias judgement			Some concerns
Overall bias	Risk of bias judgement			Some concerns
Unique ID	Boege et al. (2021)	Study ID	A9	Assessor
Ref or Label	Boege et al. (2021)	Aim	assignment to intervention (the 'intention-to-treat' effect)
Experimental	Intervention	Comparator	Control	Source	Journal article(s)
Outcome		Results		Weight	1
Domain	Signalling question			Response	Comments
Bias arising from the randomization process	1.1 Was the allocation sequence random?			Y	After informed consent, patients were randomized into intervention or control groups by an independent researcher using a computer-generated list based on random principles.
	1.2 Was the allocation sequence concealed until participants were enrolled and assigned to interventions?			PY
	1.3 Did baseline differences between intervention groups suggest a problem with the randomization process?			N	The groups were comparable in terms of key demographic (age, gender, IQ, socioeconomic status) and clinical variables (diagnosis prevalence), with no statistically significant differences reported. The p-values indicate that there was no bias or failure in the randomization process.
	Risk of bias judgement			Low
Bias due to deviations from intended interventions	2.1.Were participants aware of their assigned intervention during the trial?			Y	Particiants, carers and people delivering the intervention were aware of the assigned intervention, as the differences in treatment sites made it impossible to perform blinding.
	2.2.Were carers and people delivering the interventions aware of participants' assigned intervention during the trial?			Y
	2.3. If Y/PY/NI to 2.1 or 2.2: Were there deviations from the intended intervention that arose because of the experimental context?			N	No deviations from the intended intervention that arose because of the trial context. All patients adhered to their respective groups throughout the treatment duration.
	2.4 If Y/PY to 2.3: Were these deviations likely to have affected the outcome?			NA
	2.5. If Y/PY/NI to 2.4: Were these deviations from intended intervention balanced between groups?			NA
	2.6 Was an appropriate analysis used to estimate the effect of assignment to intervention?			PN	100 participants were recruited but only data of 92 were analysed. Analyses at T3 (n = 79) and T4 (n = 51) were conducted on an intention-to- treat basis built on the original sample of n = 92 patients.
	2.7 If N/PN/NI to 2.6: Was there potential for a substantial impact (on the result) of the failure to analyse participants in the group to which they were randomized?			PN	The proportion of participants excluded from the analysis is unlikely to have had a meaningful impact on the study’s results.
	Risk of bias judgement			Some concerns
Bias due to missing outcome data	3.1 Were data for this outcome available for all, or nearly all, participants randomized?			N	At T3, 85.8% of the data were available, whereas at T4, only 55.4% were available (loss-to-follow-up of 33% between T3 and T4).
	3.2 If N/PN/NI to 3.1: Is there evidence that result was not biased by missing outcome data?			N	No analysis methods that correct for bias; or sensitivity analyses are reported. The use of imputed values is mentioned, but imputation alone does not correct for bias.
	3.3 If N/PN to 3.2: Could missingness in the outcome depend on its true value?			PY	If non-response was associated with specific patient characteristics (e.g., poorer outcomes), a risk of bias cannot be excluded. Furthermore the study lacks statistical power to adjust for confounders. But unlikely as there were no significant differences in dropout between groups; Dropout reasons unrelated to true outcomes (e.g., adolescents already had moved out of the family home and were thus…
	3.4 If Y/PY/NI to 3.3: Is it likely that missingness in the outcome depended on its true value?			PN
	Risk of bias judgement			Some concerns
Bias in measurement of the outcome	4.1 Was the method of measuring the outcome inappropriate?			N	Validated outcome measures were used: CGAS, HoNOSCA
	4.2 Could measurement or ascertainment of the outcome have differed between intervention groups?			PN	Consistent measurement was applied across groups (using the same measurement instruments at the same time points). Different timing of outcome assessment between groups (post-discharge vs. post-intervention) may have influenced self-ratings; despite this, outcomes favored home treatment, indicating possible robustness of effect.
	4.3 Were outcome assessors aware of the intervention received by study participants?			PY	Assessors were probably aware of the intervention received (no blinding reported)
	4.4 If Y/PY/NI to 4.3: Could assessment of the outcome have been influenced by knowledge of intervention received?			PY	Participant- and observer-reported outcomes may be influenced by treatment knowledge and related expectations, but unlikely, as standardized clinical ratings were also used and no excessively positive ratings from therapists in the home treatment groups compared to the control groups.
	4.5 If Y/PY/NI to 4.4: Is it likely that assessment of the outcome was influenced by knowledge of intervention received?			PN
	Risk of bias judgement			Some concerns
Bias in selection of the reported result	5.1 Were the data that produced this result analysed in accordance with a pre-specified analysis plan that was finalized before unblinded outcome data were available for analysis?			NI	There is no information available regarding the existence of an analysis plan or study protocol.
	5.2 ... multiple eligible outcome measurements (e.g. scales, definitions, time points) within the outcome domain?			PN	Without a published protocol specifying the pre-selected analysis plan, a small risk of selective reporting cannot be completely ruled out. The outcomes (CGAS and HoNOSCA) were consistently reported across time points, and there is no evidence of selective reporting based on favourable results .
	5.3 ... multiple eligible analyses of the data?			NI	As the article does not mention a pre-specified analysis plan, it remains unclear whether additional analyses were conducted but not reported.
	Risk of bias judgement			Some concerns
Overall bias	Risk of bias judgement			Some concerns
Unique ID	Ougrin et al. (2018)	Study ID	A10	Assessor
Ref or Label	Ougrin et al. (2018)	Aim	assignment to intervention (the 'intention-to-treat' effect)
Experimental	Intervention	Comparator	Control	Source	Journal article(s)
Outcome		Results		Weight	1
Domain	Signalling question			Response	Comments
Bias arising from the randomization process	1.1 Was the allocation sequence random?			Y	A computer-generated pseudorandom code was used, featuring randomly permuted blocks of varying sizes and stored on a secure server.
	1.2 Was the allocation sequence concealed until participants were enrolled and assigned to interventions?			PY
	1.3 Did baseline differences between intervention groups suggest a problem with the randomization process?			PN	Sociodemographic and clinical data were similar between groups at baseline, although self-rated SDQ scores were slightly higher in the SDS group than in the usual care group. Any reported difference in SDQ scores at baseline between the groups is likely a chance finding. This suggests a higher severity of psychopathology in the SDS group, which, if anything, might have led to an underestimation o…
	Risk of bias judgement			Low
Bias due to deviations from intended interventions	2.1.Were participants aware of their assigned intervention during the trial?			Y	Particiants, carers and people delivering the intervention were aware of the assigned intervention, as the differences in treatment sites made it impossible to perform blinding.
	2.2.Were carers and people delivering the interventions aware of participants' assigned intervention during the trial?			Y
	2.3. If Y/PY/NI to 2.1 or 2.2: Were there deviations from the intended intervention that arose because of the experimental context?			PY	One patient was transferred from the usual care group to the SDS group due to inadequate community care provision. There was substantial heterogeneity in the quality of inpatient care in the control group, ranging from high-quality NHS services to private providers. This introduces a risk that differences between groups may reflect variation in treatment quality rather than the intervention itsel…
	2.4 If Y/PY to 2.3: Were these deviations likely to have affected the outcome?			PN	However, this deviation is attributable to a structural problem in the healthcare system and could also have occurred outside the context of the trial
	2.5. If Y/PY/NI to 2.4: Were these deviations from intended intervention balanced between groups?			NA
	2.6 Was an appropriate analysis used to estimate the effect of assignment to intervention?			Y	Intention-to- treat basis
	2.7 If N/PN/NI to 2.6: Was there potential for a substantial impact (on the result) of the failure to analyse participants in the group to which they were randomized?			NA
	Risk of bias judgement			Some concerns
Bias due to missing outcome data	3.1 Were data for this outcome available for all, or nearly all, participants randomized?			PN	"We lost some patients during follow-up"
	3.2 If N/PN/NI to 3.1: Is there evidence that result was not biased by missing outcome data?			Y	Sensitivity analysis with multiple imputations revealed that missing data did not significantly alter the treatment effects, conclusions, or the cost-effectiveness outcomes for QALYs and CGAS. Analysis accounted for participant characteristics that are likely to explain the relationship between missingness in the outcome and its true value ("We used demographic and clinical baseline and follow-up…
	3.3 If N/PN to 3.2: Could missingness in the outcome depend on its true value?			NA
	3.4 If Y/PY/NI to 3.3: Is it likely that missingness in the outcome depended on its true value?			NA
	Risk of bias judgement			Low
Bias in measurement of the outcome	4.1 Was the method of measuring the outcome inappropriate?			N	Validated outcome measures were used: CGAS, SDQ. Cost-effectiveness was explored with acceptability curves based on CGAS scores and quality- adjusted life-years (QALYs) calculated from the three-level EuroQol measure of health-related quality of life (EQ-5D-3L)
	4.2 Could measurement or ascertainment of the outcome have differed between intervention groups?			PN	Data collection was conducted using standardized instruments that were applied equally to all participants and measured at the same time points. However, follow-up times in the usual care group were longer than in the SDS group, suggesting that any observed differences in costs may be attributable to the shorter follow-up period.
	4.3 Were outcome assessors aware of the intervention received by study participants?			PY	Outcome assessors and data managers were masked to treatment allocation until after the last participant’s final 6-month follow-up appointment. But economic assessment was reliant on self-reported resource use, which is subject to recall bias.
	4.4 If Y/PY/NI to 4.3: Could assessment of the outcome have been influenced by knowledge of intervention received?			PY	Economic assessment was reliant on self-reported resource use, which is subject to recall bias. Given that the same methodology was applied in both groups, it is unlikely that the assessment of the outcome was influenced by knowledge of the intervention received.
	4.5 If Y/PY/NI to 4.4: Is it likely that assessment of the outcome was influenced by knowledge of intervention received?			PN
	Risk of bias judgement			Some concerns
Bias in selection of the reported result	5.1 Were the data that produced this result analysed in accordance with a pre-specified analysis plan that was finalized before unblinded outcome data were available for analysis?			Y	The study protocol was prospectively registered (December 2011), meaning it was finalized before the availability of the unblinded outcome data (recruitment start in January 2014).
	5.2 ... multiple eligible outcome measurements (e.g. scales, definitions, time points) within the outcome domain?			N	This corresponds to the details specified in the protocol, therefore there is no evidence of selective reporting based on favorable results.
	5.3 ... multiple eligible analyses of the data?			N	This corresponds to the details specified in the protocol, therefore there is no evidence that additional analyses were conducted but not reported.
	Risk of bias judgement			Low
Overall bias	Risk of bias judgement			Some concerns
Unique ID	Ougrin et al. (2021)	Study ID	A11	Assessor
Ref or Label	Ougrin et al. (2021)	Aim	assignment to intervention (the 'intention-to-treat' effect)
Experimental	Intervention	Comparator	Control	Source	Journal article(s)
Outcome		Results		Weight	1
Domain	Signalling question			Response	Comments
Bias arising from the randomization process	1.1 Was the allocation sequence random?			Y	A computer-generated pseudorandom code was used, featuring randomly permuted blocks of varying sizes and stored on a secure server.
	1.2 Was the allocation sequence concealed until participants were enrolled and assigned to interventions?			PY
	1.3 Did baseline differences between intervention groups suggest a problem with the randomization process?			N	Sociodemographic and clinical data were similar between groups at baseline. Potential imbalances prior to randomization were accounted for by using covariates and adjusted using ANCOVA.
	Risk of bias judgement			Low
Bias due to deviations from intended interventions	2.1.Were participants aware of their assigned intervention during the trial?			Y	Particiants, carers and people delivering the intervention were aware of the assigned intervention, as the differences in treatment sites made it impossible to perform blinding.
	2.2.Were carers and people delivering the interventions aware of participants' assigned intervention during the trial?			Y
	2.3. If Y/PY/NI to 2.1 or 2.2: Were there deviations from the intended intervention that arose because of the experimental context?			PY	One patient was transferred from the usual care group to the SDS group due to inadequate community care provision. There was substantial heterogeneity in the quality of inpatient care in the control group, ranging from high-quality NHS services to private providers. This introduces a risk that differences between groups may reflect variation in treatment quality rather than the intervention itsel…
	2.4 If Y/PY to 2.3: Were these deviations likely to have affected the outcome?			PN	However, this deviation is attributable to a structural problem in the healthcare system and could also have occurred outside the context of the trial
	2.5. If Y/PY/NI to 2.4: Were these deviations from intended intervention balanced between groups?			NA
	2.6 Was an appropriate analysis used to estimate the effect of assignment to intervention?			Y	Intention-to- treat basis
	2.7 If N/PN/NI to 2.6: Was there potential for a substantial impact (on the result) of the failure to analyse participants in the group to which they were randomized?			NA
	Risk of bias judgement			Some concerns
Bias due to missing outcome data	3.1 Were data for this outcome available for all, or nearly all, participants randomized?			PN	Just under a quarter (23%) of the patients who were randomly assigned to a treatment group were not assessed at the 6-month follow-up for clinical measures. Data for process outcome, established using electronic patients records, (e.g., total number of readmissions ) were available for all participants randomized.
	3.2 If N/PN/NI to 3.1: Is there evidence that result was not biased by missing outcome data?			N	No analysis methods that correct for bias; or sensitivity analyses are reported
	3.3 If N/PN to 3.2: Could missingness in the outcome depend on its true value?			PY	If non-response was associated with specific patient characteristics (e.g., poorer outcomes), a risk of bias cannot be excluded. Reasons for dropout are likely unrelated to the actual outcomes, more due to the unavailability of participants in the follow up. Furthermore there were no substantial differences between intervention groups in the proportions of missing outcome data (except for the HoN…
	3.4 If Y/PY/NI to 3.3: Is it likely that missingness in the outcome depended on its true value?			PN
	Risk of bias judgement			Some concerns
Bias in measurement of the outcome	4.1 Was the method of measuring the outcome inappropriate?			N	Validated outcome measures (SHQ, CGI-I, HoNOSCA, CIS) were used and data established using electronic patient records.
	4.2 Could measurement or ascertainment of the outcome have differed between intervention groups?			PN	Data collection was conducted using standardized instruments that were applied equally to all participants and measured at the same time points.
	4.3 Were outcome assessors aware of the intervention received by study participants?			N	Outcome assessors and data managers were masked to treatment allocation until after the last participant’s final 6-month follow-up appointment.
	4.4 If Y/PY/NI to 4.3: Could assessment of the outcome have been influenced by knowledge of intervention received?			NA
	4.5 If Y/PY/NI to 4.4: Is it likely that assessment of the outcome was influenced by knowledge of intervention received?			NA
	Risk of bias judgement			Low
Bias in selection of the reported result	5.1 Were the data that produced this result analysed in accordance with a pre-specified analysis plan that was finalized before unblinded outcome data were available for analysis?			Y	The study protocol was prospectively registered (December 2011), meaning it was finalized before the availability of the unblinded outcome data (recruitment start in January 2014).
	5.2 ... multiple eligible outcome measurements (e.g. scales, definitions, time points) within the outcome domain?			N	This corresponds to the details specified in the protocol, therefore there is no evidence of selective reporting based on favorable results.
	5.3 ... multiple eligible analyses of the data?			N	This corresponds to the details specified in the protocol, therefore there is no evidence that additional analyses were conducted but not reported.
	Risk of bias judgement			Low
Overall bias	Risk of bias judgement			Some concerns
Unique ID	Mattejat et al. (2001)	Study ID	A12	Assessor
Ref or Label	Mattejat et al. (2001)/ Remschmidt (1988)	Aim	assignment to intervention (the 'intention-to-treat' effect)
Experimental	Intervention	Comparator	Control	Source	Journal article(s)
Outcome		Results		Weight	1
Domain	Signalling question			Response	Comments
Bias arising from the randomization process	1.1 Was the allocation sequence random?			NI	In the primary study (Remschmidt et al., 1988), allocation was randomized but there is no information on allocation concealment. In the follow-up (refusal rate 18%), it is unclear how dropouts were distributed between groups.
	1.2 Was the allocation sequence concealed until participants were enrolled and assigned to interventions?			NI
	1.3 Did baseline differences between intervention groups suggest a problem with the randomization process?			NI	No detailed baseline comparisons between participants retained and those lost to follow-up were reported, leaving it unclear whether the original group balance was maintained.
	Risk of bias judgement			Some concerns
Bias due to deviations from intended interventions	2.1.Were participants aware of their assigned intervention during the trial?			Y	Particiants, carers and people delivering the intervention were aware of the assigned intervention, as the differences in treatment sites made it impossible to perform blinding.
	2.2.Were carers and people delivering the interventions aware of participants' assigned intervention during the trial?			Y
	2.3. If Y/PY/NI to 2.1 or 2.2: Were there deviations from the intended intervention that arose because of the experimental context?			PY	There is no evidence of protocol violations within the analysed groups; however, methodological heterogeneity between the study centres (e.g., different service structures such as the inclusion of a day-patient unit in Mannheim)
	2.4 If Y/PY to 2.3: Were these deviations likely to have affected the outcome?			PN	However, this deviation is attributable to a structural problem in the healthcare system and could also have occurred outside the context of the trial
	2.5. If Y/PY/NI to 2.4: Were these deviations from intended intervention balanced between groups?			NA
	2.6 Was an appropriate analysis used to estimate the effect of assignment to intervention?			PY	The study employed a modified intention-to-treat (mITT) analysis: Participants were analyzed in their randomized groups, but only those with available follow-up data were included. No imputation of missing data was performed, indicating that a full ITT approach was not applied.
	2.7 If N/PN/NI to 2.6: Was there potential for a substantial impact (on the result) of the failure to analyse participants in the group to which they were randomized?			NA
	Risk of bias judgement			Some concerns
Bias due to missing outcome data	3.1 Were data for this outcome available for all, or nearly all, participants randomized?			N	Only about 70% of participants provided outcome data at follow-up.
	3.2 If N/PN/NI to 3.1: Is there evidence that result was not biased by missing outcome data?			PN	No analysis methods that correct for bias; or sensitivity analyses are reported
	3.3 If N/PN to 3.2: Could missingness in the outcome depend on its true value?			PY	If non-response was associated with specific patient characteristics (e.g., poorer outcomes), a risk of bias cannot be excluded. But unlikely as "the results were consistent over time and only slightly changed when comparing complete case and intention to treat calculations".
	3.4 If Y/PY/NI to 3.3: Is it likely that missingness in the outcome depended on its true value?			PN
	Risk of bias judgement			Some concerns
Bias in measurement of the outcome	4.1 Was the method of measuring the outcome inappropriate?			N	Standardized and validated instruments (MSL and psychosocial adaptation rating) were used at all measurement points.
	4.2 Could measurement or ascertainment of the outcome have differed between intervention groups?			PN	Data collection was conducted using standardized instruments that were applied equally to all participants and measured at the same time points.
	4.3 Were outcome assessors aware of the intervention received by study participants?			PY	Assessors were blinded at discharge. Blinding at follow-up is unlikely due to the personal nature of the interviews.
	4.4 If Y/PY/NI to 4.3: Could assessment of the outcome have been influenced by knowledge of intervention received?			PY	Participant- and observer-reported outcomes may be influenced by treatment knowledge and related expectations. Outcome assessment at follow-up relied on subjective ratings. Statistical analyses showed no excessively positive ratings from therapists in the home treatment groups compared to the control groups, suggesting that assessor bias was unlikely.
	4.5 If Y/PY/NI to 4.4: Is it likely that assessment of the outcome was influenced by knowledge of intervention received?			PN
	Risk of bias judgement			Some concerns
Bias in selection of the reported result	5.1 Were the data that produced this result analysed in accordance with a pre-specified analysis plan that was finalized before unblinded outcome data were available for analysis?			NI	There is no information available regarding the existence of an analysis plan or study protocol.
	5.2 ... multiple eligible outcome measurements (e.g. scales, definitions, time points) within the outcome domain?			PN	No unusual summarisations or selective reporting based on favourable results were found, and the participants were consistently assessed at the same time points with multiple validated instruments to measure various outcomes.
	5.3 ... multiple eligible analyses of the data?			NI	As the article does not mention a pre-specified analysis plan, it remains unclear whether additional analyses were conducted but not reported.
	Risk of bias judgement			Some concerns
Overall bias	Risk of bias judgement			Some concerns
