# Supplementary material for: Efficacy of home treatment and inpatient treatment for children and adolescents in psychiatric crisis: a systematic review and meta-analysis
Source: Eur Child Adolesc Psychiatry. 2026 Jun 1;35(7):2103–27. doi: 10.1007/s00787-026-03060-0 (PMC13427882; doi:10.1007/s00787-026-03060-0)
Supplement: Supplementary file 11 — Supplementary Material 11 [file 787_2026_3060_MOESM11_ESM.xlsx]

## Sheet: Information
Article title: Efficacy of home treatment and inpatient treatment for children and adolescents in psychiatric crisis: A systematic review and meta-analysis Journal: European Child & Adolescent Psychiatry Authors: Karolina Foremnik, Gaby Sroczynski, Jan Stratil, Marjan Arvandi, Anja Neumann, Barbara Buchberger Medical Faculty, University of Duisburg-Essen, Germany Corresponding author (KF) E-Mail:…

## Sheet: meta_data
StudyID	Study Type	Model type	Outcome	Perspective	Measure	Symptom domains	subgroup_symptoms	overall_symptoms	subgroup_perspective	Effect direction	Time Point/ Interval	meta_follow up	Time Points	N_IG (pre)	N_CG (pre)	N_IG (post_follow-up)	N_CG (post_follow-up)	M_pre_IG	SD_pre_IG	M_post_follow up_IG	SD_post_follow up_IG	M_pre_CG	SD_pre_CG	M_post_follow up_CG	SD_post_follow up_CG	MDchange IG	MDchange CG	SDchange IG	SDchange CG	Hedges g (g_ppc)	g_agg	VY1	VY2	Vy3	Vy4	SE_agg	V_agg (r=0,5)	V_agg (r=0,3)	V_agg (r=0,7)
Henggeler 1999	RCT	stand alone	Psychopathology	self-rated	GSI-BSI	general	general	general	general	negative	post		after discharge	57	56	57	56	1.01	0.7	0.74	0.9	1.22	0.8	0.84	0.7					-0.138704
Henggeler 1999	RCT	stand alone	Psychopathology	parent-rated	CBCL externalizing	externalizing	externalizing			negative	post		after discharge	57	56	57	56	73.3	10.3	63.7	12.4	70.6	12.3	64.3	14.2					0.263274
Henggeler 1999	RCT	stand alone	Psychopathology	parent-rated	CBCL internalizing	internalizing	internalizing		internalizing	negative	post		after discharge	57	56	57	56	68	10.9	60.6	12.8	69.5	10.9	60.7	12.6					-0.116816
Henggeler 1999	RCT	stand alone	Psychopathology	teacher-rated	CBCL externalizing	externalizing				negative	post		after discharge	57	56	57	56	71.1	10.7	64.8	11.8	67.8	15.1	68	13					0.504497
Henggeler 1999	RCT	stand alone	Psychopathology	teacher-rated	CBCL internalizing	internalizing			internalizing	negative	post		after discharge	57	56	57	56	64.6	12.2	60.1	12.8	62.2	13.9	58.8	11.3					0.0863354
Henggeler 1999	RCT	stand alone	Psychosocial functioning	self-rated	PEI Alc/ 3 months; PEI Marij/ 3 months	risk behavior	substance use			negative	post		after discharge	57/57	56/56	57/57	56/56	2,48/4,63	7,3/14,3	1,27/3,86	3,2/14,4	0,77/3,61	2,5/14,3	1,2/2,39	3,5/10,5					0,325/-0,033	0.146	0.0358768	0.0354059			0.163496	0.0267308	0.0231668	0.0302949
Henggeler 1999	RCT	stand alone	Psychosocial functioning	records	Arrest	risk behavior				negative	post		after discharge	57	56	57	56	0.46	0.5	0.33	0.5	0.3	0.5	0.27	0.4					0.207021
Henggeler 1999	RCT	stand alone	Psychopathology	self-rated	FFS-Self-Esteem	internalizing				positive	post		after discharge	57	56	57	56	2.57	0.9	2.55	1.1	2.21	1	2.73	0.9					-0.544422
Henggeler 1999	RCT	stand alone	Psychosocial functioning	parent-rated	CBCL Social	social functioning	social functioning	social functioning	social functioning	negative	post		after discharge	57	56	57	56	30.2	6.1	33.5	6.8	30.9	6.3	31.8	6.9					-0.363977
Henggeler 1999	RCT	stand alone	Psychosocial functioning	self-rated	CBCL Social	social functioning			social functioning	negative	post		after discharge	57	56	57	56	34.9	6.1	36.3	7.9	36.6	8.5	38.7	8.6					0.0881756
Henggeler 1999	RCT	stand alone	Psychosocial functioning	self-rated	FFS Conventional Involvement	social functioning				positive	post		after discharge	57	56	57	56	1.97	0.8	1.89	0.7	1.95	0.8	2.09	0.8					-0.281001
Henggeler 1999	RCT	stand alone	Psychosocial functioning	self-rated	FFS antisocial friends	risk behavior				positive	post		after discharge	57	56	57	56	0.99	0.8	1.09	1	1.07	0.9	1.05	0.9					0.13121
Henggeler 1999	RCT	stand alone	Psychosocial functioning	parent-rated	days out of school	school/ work functioning				negative	post		after discharge	57	56	57	56	n.a	n.a	14	36.8	n.a	n.a	37	59.8					n.a
Henggeler 1999	RCT	stand alone	Family functioning	self-rated	FACES-III	cohesion				positive	post		after discharge	57	56	57	56	29.6	9.7	29.7	9.3	29.7	9.5	31.6	9.3					-0.189095
Henggeler 1999	RCT	stand alone	Family functioning	self-rated	FACES-III	adaptability				negative	post		after discharge	57	56	57	56	23.1	6.7	21.8	8.1	22.1	6.7	23.8	7.4					0.408606
Henggeler 1999	RCT	stand alone	Family functioning	parent-rated	FACES-III	cohesion	cohesion			positive	post		after discharge	57	56	57	56	32.2	8.4	34.4	6.6	36.1	5.3	34.7	6.4					0.521496
Henggeler 1999	RCT	stand alone	Family functioning	parent-rated	FACES-III	adaptability				negative	post		after discharge	57	56	57	56	23.9	5.7	23	5.3	25	5.2	22.4	4.7					-0.321657
Huey 2004	RCT	stand alone	Psychopathology	parent-rated	CBCL anxious/depressed	internalizing				negative	post		after discharge	78	78	78	78	66.76	12.39	60.43	11.82	66.81	11.1	59.14	9.69					-0.117789
Huey 2004	RCT	stand alone	Psychopathology	self-rated	BSI depression	internalizing				negative	post		after discharge	78	78	78	78	1.07	1.1	0.68	0.93	1.21	1.15	0.83	0.97					0.00948855
Huey 2004	RCT	stand alone	Psychopathology	self-rated	Hopelessness	internalizing				negative	post		after discharge	78	78	78	78	5.32	3.55	4.53	3.33	6.09	4.14	4.47	3.23					-0.228769
Huey 2004	RCT	stand alone	Family functioning	parent-rated	FFS	control				positive	post		after discharge	78	78	78	78	2.85	0.58	3.06	0.54	2.92	0.62	2.95	0.51					0.315882
Huey 2004	RCT	stand alone	Family functioning	self-rated	FFS Control	control				positive	post		after discharge	78	78	78	78	2.48	0.73	2.53	0.75	2.58	0.75	2.46	0.73					0.228547
Huey 2004	RCT	stand alone	Psychopathology	parent-rated	CBCL anxious/depressed	internalizing		internalizing	internalizing	negative	long term	long term	12 months	78	78	78	78	66.76	12.39	57.73	9.76	66.81	11.1	56.81	8.68					-0.0900024
Huey 2004	RCT	stand alone	Psychopathology	self-rated	BSI depression/ Hopelessness Scale for Children	internalizing			internalizing	negative	long term	long term	12 months	78	78	78	78	1,07/5,32	1,1/ 3,55	0,6/3,84	0,84/3,39	1,21/6,09	1,15/4,14	0,7/3,93	0,87/2,99					-0,039/-0,189	-0.113834	0.025646	0.0257564			0.138838	0.0192759	0.0167058	0.021846
Huey 2004	RCT	stand alone	Family functioning	parent-rated	FFS	control	control			positive	long term		12 months	78	78	78	78	2.85	0.58	2.87	0.59	2.92	0.62	2.92	0.54					0.0340449
Huey 2004	RCT	stand alone	Family functioning	self-rated	FFS	control				positive	long term		12 months	78	78	78	78	2.48	0.73	2.39	0.8	2.58	0.75	2.33	0.79					0.207023
Graf 2025	non-RCT	stand alone	Psychopathology	clinician-rated	HoNOSCA	general	general	general	general	negative	post		after discharge	27	47	27	47	19.64	6.97	14.13	7.26	20.38	6.93	13.72	6.97					-0.162297
Graf 2025	non-RCT	stand alone	Psychopathology	self-rated	HoNOSCA-SR	general			general	negative	post		after discharge	17	30	17	28	13.12	8.34	9.29	7.33	24.2	9.55	12.32	9.29					-0.888735
Graf 2025	non-RCT	stand alone	Psychopathology	clinician-rated	HoNOSCA	general	general	general	general	negative	long term	long term	18-24 months	27	47	27	48	19.64	6.97	9.05	6.81	20.38	6.93	12.6	8.51					0.370183
Graf 2025	non-RCT	stand alone	Psychopathology	self-rated	HoNOSCA-SR	general			general	negative	long term		18-24 months	17	30	24	42	13.12	8.34	12.08	11.26	24.2	9.55	15.95	11.25					-0.683672
Graf 2025	non-RCT	stand alone	Psychosocial functioning	clinician-rated	GAF	overall functioning	overall functioning	overall functioning	overall functioning	positive	long term		18-24 months	27	41	27	48	43.04	8.15	71.54	16.59	45.93	12.12	63.67	17.82					0.698502
Boege 2014	RCT	hybrid	Psychosocial functioning	clinician-rated	CGAS	overall functioning	overall functioning	overall functioning	overall functioning	positive	post		after discharge	51	41	51	41									26.6	24	12.19	11.39	0.217739
Boege 2014	RCT	hybrid	Psychosocial functioning	parent-rated	CIS	overall functioning			overall functioning	negative	post		after discharge	51	41	51	41									4.76	7.26	9.01	10.9	0.25055
Boege 2014	RCT	hybrid	Psychosocial functioning	self-rated	CIS	overall functioning			overall functioning	negative	post		after discharge	51	41	51	41									3.86	6.93	10.88	8.99	0.301904
Boege 2014	RCT	hybrid	Psychopathology	parent-rated	SDQ	general			general	negative	post		after discharge	51	41	51	41									1.82	5	2.68	6.68	0.646085
Boege 2014	RCT	hybrid	Psychopathology	self-rated	SDQ	general			general	negative	post		after discharge	51	41	51	41									1.42	0.33	1.14	8.03	-0.199414
Boege 2015	RCT	hybrid	Psychopathology	clinician-rated	HoNOSCA A	general	general	general	general	negative	post		after discharge	51	41	51	41	17	4.8	10.94	6.61	16.85	4.56	8.52	4.81					-0.41641
Boege 2015	RCT	hybrid	Psychopathology	clinician-rated	HoNOSCA A	general	general	general	general	negative	long term	long term	8,4 months	51	41	42	35	17	4.8	8.98	4.53	16.85	4.56	9.29	5.05					0.0962477
Ougrin 2018	RCT	hybrid	Psychopathology	self-rated	SDQ	general	general	general	general	negative	long term	long term	6 months	53	50	48	41	20.57	6.58	17.65	7.079	16.84	7	16.17	7.29					0.319336
Ougrin 2018	RCT	hybrid	Psychosocial functioning	clinician-rated	CGAS	overall functioning	overall functioning	overall functioning	overall functioning	positive	long term		6 months	53	53	52	50	44.62	8.42	63.2	16.7	46.8	11.3	59.7	17.8					0.374864
Ougrin 2021	RCT	hybrid	Psychopathology	clinician-rated	CGI- I	general				negative	long term		6-months	53	53	47	40	-> Rohdaten angefragt, da in der Studie nur adjustierte Post- Daten und Gesamtdaten für Zeiteffekt (ICCS+TAU)												n.a
Ougrin 2021	RCT	hybrid	Psychopathology	clinician-rated	HoNOSCA	general				negative	long term		6-months	53	53	49	40	-> Rohdaten angefragt, da in der Studie nur adjustierte Post- Daten und Gesamtdaten für Zeiteffekt (ICCS+TAU)												n.a
Ougrin 2021	RCT	hybrid	Psychosocial functioning	self-rated	CIS	overall functioning				negative	long term		6 months	53	53	46	37	-> Rohdaten angefragt, da in der Studie nur adjustierte Post- Daten und Gesamtdaten für Zeiteffekt (ICCS+TAU)												n.a
Schmidt 2006	non-RCT	stand alone	Psychopathology	clinician-rated	MEI	general	general	general	general	negative	post		after discharge	70	35	70	35	12	5.2	8	5.2	14.8	5.4	6.2	3.7					-0.901401
Schmidt 2006	non-RCT	stand alone	Psychopathology	clinician-rated	MEI	general		general	general	negative	long term	long term	12 months	70	35	59	30	12	5.2	4.6	3.6	14.8	5.4	7.5	3.8					0.0212252
Schmidt 2006	non-RCT	stand alone	Psychosocial functioning	clinician-rated	SGKJ	overall functioning	overall functioning	overall functioning	overall functioning	positive	post		after discharge	70	35	70	35	4.5	0.5	5.8	1	4.5	0.5	6.3	1					-0.573136
Schmidt 2006	non-RCT	stand alone	Psychosocial functioning	clinician-rated	SGKJ	overall functioning	overall functioning	overall functioning	overall functioning	positive	long term		12 months	70	35	59	30	4.5	0.5	6.3	1.2	4.5	0.5	6	1.2					0.28525
Schmidt 2006	non-RCT	stand alone	Family functioning	parent-rated	Family: Five-dimensional Assessment (Marcus et al., 1993)	general	general			positive	post		after discharge	70	35	70	35	3.8	0.9	4.2	0.8	3.4	1.2	4.2	1					-0.418944
Schmidt 2006	non-RCT	stand alone	Family functioning	parent-rated	Family: Five-dimensional Assessment (Marcus et al., 1993)	general	general			positive	long term		1 year	70	35	59	30	3.8	0.9	4.4	0.9	3.4	1.2	4	1.4					4.18361e-16
Schmidt 2006	non-RCT	stand alone	Psychosocial functioning	parent-rated	Five-dimensional Assessment: school performances	school/ work functioning	school/ work functioning			positive	post		after discharge	70	35	70	35	4.7	1.1	4.8	1.2	4.3	1.1	4.9	1					-0.442645
Schmidt 2006	non-RCT	stand alone	Psychosocial functioning	parent-rated	school performances: Five-dimensional Assessment (Marcus et al., 1993)	school/ work functioning	school/ work functioning			positive	long term		12 months	70	35	59	30	4.7	1.1	5	1	4.3	1.1	4.8	1.2					-0.182568
Schmidt 2006	non-RCT	stand alone	Psychosocial functioning	parent-rated	Five-dimensional Assessment: Peers/Interests/Autonomy	social functioning	social functioning		social functioning	positive	post		after discharge	70	35	70	35	4/3,8/4,5	1,1/1,2/1,1	4,3/4,2/4,8	1/1,1/0,9	3,9/3,5/4,6	1,4/1,2/1	4,5/3,9/5	1/1,2/0,8					-0,265/0,000/-0,101	-0.122	0.043198	0.0428571	0.0429066		0.169287	0.0286581	0.0229265	0.0343897
Schmidt 2006	non-RCT	stand alone	Psychosocial functioning	parent-rated	Five-dimensional Assessment: Peers/Interests/Autonomy	social functioning	social functioning		social functioning	positive	long term		12 months	70/70/70	35/35/35	59/59/59	30/30/30	4/3,8/4,5	1,1/1,2/1,1	4,6/4,4/5,1	0,9/1,1/0,7	3,9/3,5/4,6	1,4/1,2/1	4,4/4,1/5,1	1,1/1,1/1					0,09/0/0,102	0.0637541	0.0503286	0.0502825	0.0503423		0.183153	0.0335452	0.0268362	0.0402542
Mattejat 2001 (Marburg)	RCT	stand alone	Psychopathology	clinician-rated	Marburg Symptom Scale (MSS)	general	general	general	general	negative	post		after discharge	23	18	23	16	1.9	1.1	0.2	0.5	2.2	2.5	0.8	1.1					0.183641
Mattejat 2001 (Marburg)	RCT	stand alone	Psychopathology	clinician-rated	Marburg Symptom Scale (MSS)	general	general	general	general	negative	long term	long term	3-4 years	23	18	23	16	1.9	1.1	0.3	0.6	2.2	2.5	0.8	1					0.122014
Mattejat 2001 (Mannheim)	RCT	stand alone	Psychopathology	clinician-rated	Marburg Symptom Scale (MSS)	general	general	general	general	negative	post		after discharge	12	15	12	15	3.3	1.2	0.3	0.5	3.8	1.7	0.9	1.6					0.0684244
Mattejat 2001 (Mannheim)	RCT	stand alone	Psychopathology	clinician-rated	Marburg Symptom Scale (MSS)	general	general	general	general	negative	long term	long term	3-4 years	12	15	12	15	3.3	1.2	1.5	1.7	3.8	1.7	2	1.4					0
Mattejat 2001 (Marburg)	RCT	stand alone	Psychosocial functioning	clinician-rated	adaptation at school	school/ work functioning	school/ work functioning	school/ work functioning	school/ work functioning	negative	post		after discharge	23	18	23	18	3.7	1.2	3.1	0.8	4.1	1.6	3.6	1.4					0.076913
Mattejat 2001 (Marburg)	RCT	stand alone	Psychosocial functioning	clinician-rated	adaptation at school	school/ work functioning	school/ work functioning	school/ work functioning	school/ work functioning	negative	long term		3-4 years	23	18	23	17	3.7	1.2	3.2	0.6	4.1	1.6	4	1.2					0.318594
Mattejat 2001 (Mannheim)	RCT	stand alone	Psychosocial functioning	clinician-rated	adaptation at school	school/ work functioning	school/ work functioning	school/ work functioning	school/ work functioning	negative	post		after discharge	12	15	12	15	3.9	1.3	2.6	1	4.4	1.2	3.3	1					0.169705
Mattejat 2001 (Mannheim)	RCT	stand alone	Psychosocial functioning	clinician-rated	adaptation at school	school/ work functioning	school/ work functioning	school/ work functioning	school/ work functioning	negative	long term		3-4 years	12	15	12	14	3.9	1.3	3.2	1.4	4.4	1.2	3.5	1.6					-0.138176

## Sheet: readmission
StudyID	N (IG)	N(CG)	Endpoint(s)	Follow-up Time	Transition probability in % IG	Transition probabiliy in % CG	Events IG	Events CG
Boege et al. 2021	28	23	Readmission	4,3 years post discharge	0.167	0.167	4.676	3.841
Schoenwald et al. 2000	57	56	Readmission	3,5 months post discharge	0.28	0.2	15.96	11.2
Schmidt et al. 2006	59	30	Readmission	1 year post discharge	0.17	0.13	10.03	3.9
Ougrin et al. 2021	53	53	Readmission	6 months post randomisation	0.21	0.23	11	12
Graf et al. 2025	27	48	Readmission	18-24 months post discharge	0.592593	0.416667	16	20
